# Supplementary material for: Shaping Lycopene Nanoparticles Performance: How Surfactants Influence Stability, Antioxidant Activity, and Uptake in Human Skin Spheroids
Source: Antioxidants (Basel). 2026 Jan 21;15(1):136. doi: 10.3390/antiox15010136 (PMC12837230; doi:10.3390/antiox15010136)
Supplement: Supplementary file 1 [file antioxidants-15-00136-s001.zip]

Archive with 1 entries (1 files):
- antioxidants-4056636-supplementary.pdf
